# Supplementary material for: Why robust identification of rare yeasts is the need of the hour
Source: Microbiol Spectr. 2025 Dec 17;14(2):e01419-25. doi: 10.1128/spectrum.01419-25 (PMC12889020; doi:10.1128/spectrum.01419-25)
Supplement: Supplemental tables — Tables S1 to S5. [file spectrum.01419-25-s0001.xlsx]

## Sheet: Table S1
			Supplementary Table 1. Details of Candida blankii and Debaryomyces hansenii isolates in the Bruker library
			Bruker Strains	Bruker library Addition Date	State/Country of Submission	Host/Source	Genbank Accession Number
			C. blankii CBS 1898T CBS	2017-08-17	Canada	Animal/Blood of Putorius vison (mink)	KY101966
			C. blankii CBS 2774 CBS	2018-06-05	Sweden	Environment/Damp sulphite pulp, after storage for 6 months	KY101969
			C. blankii CBS 6788 CBS	2018-06-05	Japan	Soil	KY101967
			C. blankii CBS 7205 CBS	2018-06-05	New Zealand	Animal/Uterus of horse	KY101964
			D. hansenii CBS 1098 CBS	2022-01-07	Russia	Animal/Dairy, cheese	KY103242
			D. hansenii CBS 161 CBS	2022-01-07	Rome, Italy	Human/Skin scales from case of psoriasis	KY103210
			D. hansenii CBS 767T CBS	2022-01-07	Unknown	Unknown	KY103230
			D. hansenii CBS 949 CBS	2022-01-07	Unknown	Unknown	KY103241

## Sheet: Table S2
			Supplementary Table 2. Details of local isolates of Candida blankii and Debaryomyces hansenii added to the In-house Bruker library
			Local Isolates	MCCR No.	In-house Bruker Library Addition Date	State/Country of Submission	Host/Source	GenBank Accession Number
			C. blankii	M6198	2022-12-14	New Jersey, USA	Human/ Sputum	PQ644596
			C. blankii	M7590	2023-01-20	New York, USA	Human/Sputum	PQ644597
			C. blankii	M11373	2023-07-17	New York, USA	Human/Sputum	PQ644598
			C. blankii	M11372	2023-07-14	New York, USA	Human/Wound	PQ644599
			C. blankii	M16077	2023-03-15	New York, USA	Human/Blood	PQ644600
			C. blankii	M12553	2023-07-17	New York, USA	Human/Blood	PQ644601
			C. blankii	M15755	2023-07-14	New York, USA	Human/ Urine	PQ644602
			C. blankii	M6225	2023-01-20	New York, USA	Human/Body Fluid	PQ644603
			C. blankii	M24324	2023-09-26	New York, USA	Human/Sputum	PQ644604
			D. hansenii	M9604	2023-06-20	New York, USA	Human/ Foot	PQ644607
			D. hansenii	M9715	2023-06-20	New York, USA	Unknown	PQ644608
			D. hansenii	M10648	2023-06-16	New York, USA	Human/ Nail	PQ644609
			D. hansenii	M14163	2023-06-20	New York, USA	Human/ Nail	PQ644610
			D. hansenii	M18818	2023-06-20	New York, USA	Human/ Skin	PQ644611
			D. hansenii	M23282	2023-06-09	New York, USA	Human/ Tissue	PQ644612
			MCCR - Mycology Culture Collection Repository, Wadsworth Center, New York State Department of Health

## Sheet: Table S3
			Supplementary Table 3. MALDI assay reproducibility using blinded panel
			Blinded No.	MALDI ID	MALDI score	MALDI ID after blinded MALDI run
			1	Candida blankii	2.34/2.51	Candida blankii
			2	Nakaseomyces bracarensisa	2.42/2.36	Nakaseomyces bracarensisa
			3	Yarrowia galli	2.07/1.97	Yarrowia galli
			4	Candida intermedia	2.25/2.25	Candida intermedia
			5	Kluyveromyces marxianus	2.26/2.36	Kluyveromyces marxianus
			6	Candida oleophila	2.40/2.47	Candida oleophila
			7	Candida quercitrusa	2.29/2.26	Candida quercitrusa
			8	Candida railenensis	2.12/1.95	Candida railenensis
			9	Candida sake	*0.00/2.09	Candida sake
			10	Candida sojae	2.18/2.21	Candida sojae
			11	Candida sojae	2.29/2.35	Candida sojae
			12	Starmerella sorbosivorans	2.36/2.28	Starmerella sorbosivorans
			13	Candida subhashii	2.20/2.24	Candida subhashii
			14	Candida thasaenensis	2.07/2.14	Candida thasaenensis
			15	Naganishia diffluens	2.20/2.13	Naganishia diffluens
			16	Naganishia liquefaciens	2.00/2.14	Naganishia liquefaciens
			17	Starmerella sorbosivorans	2.34/2.35	Starmerella sorbosivorans
			18	Saitozyma flava	2.11/2.12	Saitozyma flava
			19	Cryptococcus gattii	2.01/1.94	Cryptococcus gattii
			20	Papiliotrema wisconsinensis	2.00/2.03	Papiliotrema wisconsinensis
			21	Cyberlindnera fabianii	2.21/2.28	Cyberlindnera fabianii
			22	Cystobasidium slooffiae	2.36/2.40	Cystobasidium slooffiae
			23	Debaryomyces hansenii	2.22/2.20	Debaryomyces hansenii
			24	Starmerella sorbosivorans	2.29/2.32	Starmerella sorbosivorans
			25	Exophiala dermatitidis	2.29/2.15	Exophiala dermatitidis
			26	Meyerozyma caribbica	2.28/2.20	Meyerozyma caribbica
			27	Pichia farinosa	2.43/2.33	Pichia farinosa
			28	Torulaspora globosa	2.32/2.17	Torulaspora globosa
			29	Trichosporon insectorum	2.35/2.28	Trichosporon insectorum
			30	Yarrowia divulgata	2.40/2.32	Yarrowia divulgata
			31	Candida cylindracea	2.06/2.12	Candida cylindracea
			32	Candida metapsilosis	2.11/2.14	Candida metapsilosis
			33	Starmerella etchellsii	2.36/2.37	Starmerella etchellsii
			34	Candida intermedia	2.10/2.11	Candida intermedia
			35	Candida phangngaensis	2.63/2.45	Candida phangngaensis
			36	Candida steatolytica	2.45/2.45	Candida steatolytica
			37	Clavispora lusitaniae	2.42/2.40	Clavispora lusitaniae
			38	Cryptococcus albidosimilis	2.49/2.45	Cryptococcus albidosimilis
			39	Cutaneotrichosporon terricola	2.45/2.44	Cutaneotrichosporon terricola
			40	Pichia norvegensis	2.29/2.32	Pichia norvegensis
			41	Wickerhamomyces anomalus	2.46/2.48	Wickerhamomyces anomalus
			42	Candida melibiosica	2.45/2.46	Candida melibiosica
			43	Nakaseomyces nivariensis	2.20/2.14	Nakaseomyces nivariensis
			44	Naganishia albida	2.32/2.41	Naganishia albida
			45	Cryptococcus flavescens	2.21/2.15	Cryptococcus flavescens
			46	Trichosporon domesticum	2.40/2.51	Trichosporon domesticum
			47	Hanseniaspora uvarum	2.32/2.37	Hanseniaspora uvarum
			*no spectra detected initially, followed by a good score after adding the bead-beating step during protein extraction

## Sheet: Table S4
	Supplementary Table 4. MIC range of rare yeast species against 11 antifungal drugs
	Yeast species (Old Name)	Yeast species (New Name)	No. of isolates	AFST MIC Ranges (ug/mL)
				CLSI Broth Microdilution Method									E-test Method
				VOR	FZ	IZ	ISA	PZ	AND	CAS	IBX	MF	AP	FC
	Apiotrichum mycotoxinivorans	-	3	0.03-0.06	1	0.06-0.5	0.06-0.25	0.06-0.25	>16	>16	NA	4->8	0.19-16	>32
	Candida allociferrii	-	3	0.06-0.25	16-32	0.5-1	0.25	0.5-1	0.03-0.06	0.03-0.06	NA	0.015-0.03	0.064-0.19	0.094-0.38
	Candida blankii	-	16	0.06-8	8->256	0.25-2	0.03-1	0.12-2	0.12-2	0.06-16	0.12-0.25	0.03-2	0.032-1	0.023-0.19
	Candida bracarensis	Nakaseomyces bracarensisa	42	0.03-4	2-128	0.12-4	0.015-2	0.25-4	0.03-0.5	0.03-0.5	0.12-0.5	<0.008-0.12	0.008-0.5	0.008-1
	Candida catenulata	Diutina catenulata	2	0.06-0.12	8	0.03-0.06	0.03	0.03-0.06	0.03-0.06	0.12-0.25	NA	0.015-0.03	0.125-0.25	0.016-0.064
	Candida ciferrii	Trichomonascus ciferrii	3	0.25-0.5	32-64	0.5-2	0.5-1	1-2	0.015-0.03	NA	0.03-0.06	0.015-0.03	0.19-0.38	0.19->32
	Candida cylindracea	-	1	0.12	8	0.25	0.12	0.12	1	0.25	NA	0.25	0.75	NA
	Candida diddensiae	-	5	0.03-0.06	0.5-4	0.12	0.015-0.06	0.03-0.12	0.03-0.06	0.015-0.06	NA	0.03-0.12	0.023-0.047	0.004
	Candida etchellsii	Starmerella etchellsii	1	0.03	1	0.06	0.008	0.03	0.5-0.5	0.5	NA	0.25	0.064	NA
	Candida ethanolica	-	1	0.06	16	0.03	0.015	0.06	0.008	0.03	NA	0.015	0.006	NA
	Candida fabianii	Cyberlindnera fabianii	11	0.008-0.06	0.12-4	0.12-1	0.004-0.25	0.12-1	0.015-0.06	0.015-0.06	0.12-1	0.03-0.06	0.006-0.25	0.003->32
	Candida famata	Debaryomyces hansenii	15	<0.008-0.06	0.12-8	0.008-1	<0.004-0.12	0.008-0.5	0.008-0.5	0.008-0.12	0.25-0.5	0.015-0.25	0.064->32	0.004-0.75
	Candida fermentati	Meyerozyma caribbica	146	0.015-16	0.03-256	0.12->16	0.015->8	0.03->16	0.25-4	0.06-1	0.25-2	0.06-1	0.006-0.25	0.006-0.064
	Candida fermenticarens	-	1	0.12	8	0.12	0.008	0.06	0.25	0.12	NA	0.5	0.5	NA
	Candida galli	-	4	0.12-0.5	4-16	0.25-1	0.12-0.5	0.25-1	0.12-0.25	0.12-0.25	NA	0.12-0.25	0.032-0.5	>32
	Candida intermedia	-	21	<0.008-0.12	0.25-4	0.015-0.5	0.004-0.12	<0.008-0.5	0.03-0.25	0.03-0.25	0.25-0.5	0.015-0.5	0.003-0.023	0.003-0.094
	Candida kefyr	Kluyveromyces marxianus	52	<0.008-0.25	<0.12-32	0.008-0.5	<0.004-0.03	<0.008-1	0.015-0.25	0.008-0.06	0.12-0.25	0.015-0.12	0.004-0.75	0.008-4
	Candida lactativora	-	1	0.03	4	0.25-0.25	0.12	0.25	2	4	NA	4	0.012	NA
	Candida lactosa	-	1	0.03	2	0.06	0.03	0.06	0.06	0.015	NA	0.015	0.023	NA
	Candida lusitaniae	Clavispora lusitaniae	1	0.015	0.5	0.12	0.015	0.015	0.25	NA	1	0.06	0.094	0.023
	Candida melibiosica	-	1	0.06	4	0.12	0.015	0.06	0.25	0.12	NA	0.06	0.064	0.012
	Candida metapsilosis	-	120	<0.008-0.25	0.25-8	0.015-0.5	<0.004-0.25	<0.008-0.25	0.06-0.5	0.03-0.5	0.03-0.25	0.06-0.5	0.012-0.38	0.006-0.25
	Candida naganishii	Debaromyces nepalensis	1	0.25	8	1	0.5	0.5	0.25	0.015	NA	0.06	0.38	0.125
	Candida nivariensis	Nakaseomyces nivariensis	57	0.03-0.25	1-16	0.25-1	0.03-0.5	0.12-2	0.03-0.12	0.03-0.12	0.25-0.5	<0.008-0.03	0.032-0.75	0.047-0.5
	Candida norvegensis	Pichia norvegensis	3	0.25-0.5	16	0.25	0.12-0.25	0.25	0.008-0.06	0.015-0.06	NA	0.015-0.06	0.094-0.75	>32
	Candida oleophila	-	1	2	64	1	0.5	0.5	0.5	0.25	NA	0.5	0.25	NA
	Candida pararugosa	Wickerhamiella pararugosa	14	0.03-0.25	1-32	0.03-0.5	0.03-0.25	0.03-0.25	0.03-0.5	0.03-0.25	0.06-0.12	0.06-0.25	0.016-0.25	0.008->32
	Candida pelliculosa	Wickerhamomyces anomalus	13	0.03-0.25	0.5-8	0.03-1	0.015-0.5	0.03-2	0.015-0.03	0.03-0.12	0.12-0.25	0.015-0.06	0.016-0.064	0.003->32
	Candida phangngaensis	-	2	0.12-0.25	4	0.12-0.25	0.12-0.5	0.25-0.5	0.06-0.12	0.06	NA	0.12	0.5	NA
	Candida quercitrusa	-	2	0.03-0.25	1-8	0.06-0.5	0.03-0.5	0.015-0.5	1-2	1-2	NA	0.5-1	0.125-0.19	0.023
	Candida railenensis	-	1	0.25	16	1	0.25	1	0.12	0.06	NA	0.25	0.047	NA
	Candida rugosa	Diutina rugosa	4	<0.008-0.03	0.5-2	<0.008-0.25	<0.004-0.015	<0.008-0.06	0.016-0.5	0.19-0.5	0.25-0.5	0.012-0.5	0.25-0.5	0.094-0.38
	Candida sake	-	2	0.06	16	0.25	0.03	0.12	0.5	0.12	NA	0.5	0.094	NA
	Candida sojae	-	7	<0.008-0.015	0.25-0.5	0.06-0.25	0.004-0.015	0.03-0.12	0.015-0.06	0.03-0.06	0.06-0.25	0.03-0.12	0.032-0.19	0.012-0.064
	Candida sorbosivorans	Starmerella sorbosivorans	5	0.03-0.25	4-128	0.03-0.5	0.008-0.03	0.015-0.12	0.06-0.12	0.25-0.5	0.25-0.5	<0.008-0.06	0.012-0.125	0.064-12
	Candida steatolytica	-	1	0.06	8	0.25	0.25	0.25	>16	16	NA	8	0.012	NA
	Candida stellimalicola	-	3	0.25-0.5	8-32	0.5-1	0.25	0.5-1	0.06-0.12	0.12-0.25	0.5	0.03-0.06	0.008-0.19	0.006-0.016
	Candida subhashii	-	1	>16	>256	>16	2	4	0.5	0.12	NA	0.12	0.012	NA
	Candida terebra	-	1	0.03	2	0.12	0.03	0.03	0.06	0.06	NA	0.12	0.023	NA
	Candida thasaenensis	-	2	0.03-0.06	2-4	0.25	0.12-0.25	0.06-0.25	0.25	0.25	0.25	0.12	0.023-0.047	0.008-0.012
	Cryptococcus albidosimilis	-	1	0.06	8	0.06	NA	0.12	>8	8	NA	>8	0.12	>64
	Cryptococcus albidus	Naganishia albida	1	0.12	8	0.5	0.25	0.25	>16	8	NA	>8	0.016	NA
	Cryptococcus diffluens	Naganishia diffluens	3	0.06-0.25	8-16	0.25-0.5	0.06-0.12	0.5	4->16	8	NA	>8	0.032-0.064	>32
	Cryptococcus flavescens	-	2	<0.008-0.06	0.25-4	<0.015-0.06	NA	<0.008-0.12	>8	8	NA	>8	1	>64
	Cryptococcus flavus	Saitozyma flava	1	0.06	8	<0.015	NA	0.03	4	>8	NA	>8	0.5	1
	Cryptococcus liquefaciens	Naganishia liquefaciens	1	0.25	16	1	0.5	2	4	8	NA	>8	0.19	24
	Cryptococcus wisconsinensis	Papiliotrema wisconsinensis	1	0.03	4	0.03	NA	0.03	4	8	NA	>8	2	>64
	Exophiala dermatitidis	-	9	<0.008-0.12	4-16	0.06-0.5	0.03-0.5	0.03-0.25	1->16	0.5-8	2	0.5->8	0.004-0.5	6->32
	Pichia farinosa	-	5	<0.008-0.03	2-8	0.008-0.06	<0.004-0.015	<0.008-0.03	<0.008-0.03	0.008-0.06	NA	0.015-0.03	0.002-0.032	0.016-0.047
	Pichia terricola	-	2	0.015-0.03	2-16	0.008-0.06	<0.004-0.03	0.015-0.12	0.12	0.25-0.5	NA	0.06-0.12	0.002-0.006	2
	Rhodotorola slooffiae	Cystobasidium slooffiae	1	0.5	64	0.25	2	0.25	>16	NA	2	>8	0.5	0.008
	Trichosporon asahii	-	73	0.015-0.5	0.5-64	0.06-1	0.03-1	0.06-1	0.25->16	8->16	0.25-8	0.06->8	0.012->32	0.125->32
	Trichosporon coremiiforme	-	3	0.015-0.12	0.5-2	0.06-1	0.015-0.5	0.06-1	8->16	8	2-4	>8	0.064-0.38	1.5-2
	Trichosporon debeurmannianum	Cutaneotrichosporon debeurmannianum	1	0.03	1	0.12	0.06	0.06	>16	16	NA	>8	0.19	>32
	Trichosporon dermatis	Cutaneotrichosporon dermatis	1	0.12	32	1	0.25	0.25	>16	NA	8	>8	0.094	>32
	Trichosporon insectorum	-	2	0.12	4-8	0.25	0.12	0.25	8	8	NA	>8	0.094-0.125	1-2
	Trichosporon ovoides	-	1	0.03	1	0.5	0.12	0.5	4	8	NA	>8	0.016	NA
	Trichosporon terricola	Cuteneotrichosporon terricola	1	0.03	2	0.12	0.06	0.06	>16	>16	NA	>8	0.5	>32
	Vishniacozyma foliicola	-	1	0.06	0.5	0.12	NA	0.06	>8	>8	NA	>8	<0.12	>64
	Zygosaccharomyces bailii	-	1	0.015	16	0.25	0.03	0.5	0.5	NA	1	0.5	0.25	NA
	Abbreviation: VOR, Voriconazole; FZ, Fluconazole; IZ, Itraconazole; ISA, Isavuconazole; PZ, Posaconazole; AND, Anidulafungin; CAS, Caspofungin; IBX, Ibrexafungerp; MF, Micafungin; AP, Amphotericin B; 5-FC, 5-Fluorocytosine; AFST, Antifungal Susceptibility Testing; MIC, Minimum Inhibitory Concentration; CLSI, Clinical Laboratory Standard Institute

## Sheet: Table S5
		Supplementary Table 5. MIC50 and MIC90 analysis of rare yeasts with 10 or more isolates within a species
		Yeast species (Old Name)	Yeast species (New Name)	No. of isolates	FZ		VOR		AP
					MIC50	MIC90	MIC50	MIC90	MIC50	MIC90
		Candida blankii	-	16	256	256	4	8	0.094	0.19
		Candida bracarensis	Nakaseomyces bracarensisa	42	4	16	0.06	0.5	0.125	0.25
		Candida famata	Debaryomyces hansenii	15	2	4	0.03	0.06	2	32
		Candida fermentati	Meyerozyma caribbica	146	0.12	4	0.06	0.5	0.064	0.125
		Candida kefyr	Kluyveromyces marxianus	52	0.5	2	0.015	0.03	0.25	0.5
		Candida metapsilosis	-	120	1	4	0.03	0.06	0.047	0.125
		Candida nivariensis	Nakaseomyces nivariensis	57	8	8	0.12	0.25	0.38	0.5
		Candida pararugosa	Wickerhamiella pararugosa	14	4	8	0.125	0.25	0.125*	0.25*
		Candida pelliculosa	Wickerhamomyces anomalus	13	4	8	0.25	0.25	0.032	0.047
		Trichosporon asahii	-	73	2	8	0.06	0.12	0.19	1
		Abbreviation: FZ, Fluconazole; VOR, Voriconazole; AP, Amphotericin B; MIC, Minimum Inhibitory concentration
		MIC50, MIC at which 50% of the isolates were inhibited
		MIC90, MIC at which 90% of the isolates were inhibited
		*MIC50 and MIC90 for AP is based on 12 isolates
